# Supplementary material for: The COVID-19 pandemic impact on continuity of care provision on rare brain diseases and on ataxias, dystonia and PKU. A scoping review
Source: Orphanet J Rare Dis. 2024 Feb 21;19:81. doi: 10.1186/s13023-023-03005-9 (PMC10880288; doi:10.1186/s13023-023-03005-9)
Supplement: Supplementary file 2 — Supplementary Material 2 [file 13023_2023_3005_MOESM2_ESM.xlsx]

## Sheet: Title Sheet
The COVID-19 pandemic impact on continuity of care provision on rare brain diseases and on Ataxias, Dystonia and PKU. A scoping review
Sara Cannizzo1, Vinciane Quoidbach2, Paola Giunti3, Wolfgang Oertel4, Gregory Pastores5, Maja Relja6, Giuseppe Turchetti1*
1Sant'Anna School of Advanced Studies, Institute of Management, Pisa, Italy
2European Brain Council, Brussels, Belgium
3University College London Hospital, United Kingdom
4Philipps-Universitat Marburg, Germany
5National Centre for inherited Metabolic Disorders, Mater Misericordiae University Hospital, Dublin, Ireland
6University of Zagreb Medical School, Croatia
Table of Contents
Tab #	Title	Description
1	Data collection sheet	Final studies included in the scoping review

## Sheet: Foglio1
TITLE	AUTHOR	JOURNAL	DATE	VOLUME	ISSUE	PAGES	PEER-REVIEWED	GREY LITERATURE	COUNTRY	AIMS OF THE STUDY	METHODOLOGY	STUDY PARTICIPANTS	TYPE OF CARE SETTINGs	TYPE OF HEATLHCARE SERVICE PROVIDED	HCP INVOLVED	ICT USED	KEY FINDINS AND RECOMMENDATIONS
A retrospective analysis of metabolic control in children with PKU in the COVID-19 era	Becsei; Dora	Molecular Genetics and Metabolism Reports	2022	32	-	100897	Y	N	Hungary	a) assess whether there was any delay in the diagnosis and early initiation of treatment in the PKU neonates; b) compare metabolic control; c) assess metabolic control in both lockdown periods	Retospective study	PKU Pediatric patients	outpatient	NBS; PKU diagnosis; metabolic controls	Metabolic center	Only postal delivery of DBS Phe levels samples	The pandemic did not impact newborn metabolic screening. The increased frequency of DBS sampling in CE and good target Phe levels suggest a better compliance in a very sensitive period. Since many factors may impact metabolic control in the different age groups, further studies are needed to analyse their respective role.
Benefits of Telemonitoring of Pulmonary Function—3-Month Follow-Up of Home Electronic Spirometry in Patients with Duchenne Muscular Dystrophy	Wasilewska e.	Journal of Clinical Medicine	2022	11	3	586	Y	N	Poland	Evaluation of the influence of the home electronic spirometry (e-spirometry) monitoring of the pulmonary function and strength of respiratory muscles & the patients’ benefits from this telemetric program.	Prospective, control-case, open-label study from June 2021 to October 2021; survey (telemonitoring benefit assessment)	Duchenne Muscular Dystrophy pediatric patients	outpatinets	home electronic spirometry (e-spirometry) monitoring	Rare disease centre, university hospital in Poland	remote electronic spirometer for home use with a special application dedicated for patients and connected with a doctor platform	High compliance of the home telemonitoring results with the examination in the hospital. Benefits from home spirometry were visible for all participants; the most important benefit was breathing improvement. The remote home spirometry is usable for everyday monitoring of the pulmonary function in DMD patients as well can be also treated as respiratory muscle training.
The Impact of Telemedicine for Monitoring and Treatment of Phenylketonuria Patients on Metabolic Outcome During Coronavirus Disease-19 Outbreak	Zubarioglu T.	Telemedicine and e-Health	2022	28	2	258-265	Y	N	Turkey	Evaluate the impact of telemedicine for monitoring and treatment of PKU patients on metabolic outcome during coronavirus disease-19 (COVID-19) outbreak.	Retrospective study	PKU patients	Outpatients	Telemonitoring; collectin of DBS samples; delivery of bolood Phe analysis results online	Pediatric Nutrition and metabolic department	Phone calls; online meetings via WhatsApp, Facetime, Skypre, Zoom	Telemedicine platforms can be effective to overcome the challenging circumstances in management of monitoring and treatment of PKU patients during pandemics. In addition, it can facilitate adaptation process and compliance of patients and families to treatment and follow-up in PKU after the pandemic.
Phenylketonuria Patients’ and Their Caregivers’ Perception of the Pandemic Lockdown: The Results of a National Online Survey	Walkowiak D	Children	2022	9	131		Y	N	Poland	Analysis of potential differences in the self-reported compliance and characteristics of contacts with a doctor/dietitian before and during the pandemic lockdown and the perception of access to special food and opinions on remote contacts of parents of PKU children and adults & PKU patients older than 16 years	National Online questionnaires	PKU patients;	Outpatinets	Remote monitoring; remote visits	-		Caregivers of children with PKU reported better therapy compliance, more frequent contacts with specialists during the analysed six-week pandemic period and more satisfaction with remote visits than adult patients.
Contactless: a new personalised telehealth model in chronic pediatric diseases and disability during the COVID-19 era	Mercuri E.	Italian Journal of Pediatrics	2021	47	1	29	Y	N	Italy	Implementation of a comprehensive operational tool including a plurality of services delivered remotely, structured according to a complexity gradient, aimed to cover diagnostic procedures and monitor disease progression in chronic pediatric patients	Mapping a panel of available Evidence-Based solutions and address individual needs in full respect of the concept of personalized medicine.	Patients associations of chronic pediatric patients and with disabilities; Healthcare professionals	Outpatient	Teleconsultations with multidisciplinary specialists; home-based videotutorials; specific devices for monitoring;	Rare disease unit, pediatric neurology, neuromuscuola and spina bifida units	video-calls; teleconsultations; specific devices for telemonitoring; video library for training. Tele-intervention	The multimodal, multidisciplinary ‘Contactless’ model allowed the inclusion of all Units of our Pediatric Department and families with children with disability or complex chronic conditions. The strengths of this project rely on its replicability outside of pediatrics and in the limited resources needed to practically impact patients, caregivers and professionals involved in the process of care. …
Impact of SARS‐CoV ‐2 (COVID‐19) pandemic on patients with lysosomal storage disorders and restoration of services: experience from a specialist centre	Ramaswami, Uma	Internal Medicine Journal	2021	51	10	1580-1593	Y	N	United Kingdom	To evaluate the impact of the Covid-19 pandemic on patients and staff at the RFL LSDU, a highly specialised national service for diagnosis and management of adults with LSD. Description of the organisational and specialist service responses and lessons learnt to ensure patient safety and staff well-being.	Development of new clinical pathways to manage patients safely during the pandemic	Healthcare professionals in staff of the Unit patecipating to the study	Outpatient care	comprehensive multidisciplinary life-long care for the diagnosis, management and follow up of patients and families.	Lysosomal Disorders Unit (designated centres for the diagnosis and management of lysosomal storage disorders - LSD) storage disorders (LSD)	remote consultations, either through telephone or video consultations using NHS Attend Anywhere platform, a secure web-based platform for patients that was installed across NHS organisations in March 2020	The proposed hybrid model with face-to-face clinics, virtual nurse and doctor-led clinics and increasing engagement with local services will continue for the foreseeable future, whilst the NHS sets to restore its routine and non-urgent care post-pandemic.
Is it possible to have home e-monitoring of pulmonary function in our patients with duchenne muscular dystrophy in the covid-19 pandemic?—a one center pilot study	Wasilewska E.	International Journal of Environmental Research and Public Health	2021	18	17		Y	N	Poland	To investigate whether it is possible to monitor pulmonary function at home using an individual electronic spirometry system in boys with Duchenne muscular dystrophy	Observational, prospective study, conducted from March 2021 to June 2021, twenty boys with DMD; patients satisfaction surveys;	twenty boys with DMD	Outpatient care	Lung function monitoring at home measurements.		electronic individual spirometer	Home electronic monitoring of pulmonary function in patients with DMD is possible to implement in daily routines at home. This protocol should be introduced as early as possible in patients 7–8 years old with good, preserved lung function. Patients accept this form of medical care but require more education about the benefits of e-monitoring. There is a need to implement a system to remind patien…
Patient Communication and Consultation Experience with Telemedicine in Patients with Movement Dısorders in COVID-19 Pandemic: Its Usability, Benefits and Problems	Nazlı Durmaz Çelik	Turk J Neurol	2021	27	1	2014-09-01	Y	N	Turkey	Sharing the tele-medicine experience of a Movement disorder Unit with patients with movement disorders.	Retrospective study; 71 patients who were followed up by the Movement Disorders Unit of the Neurology Clinic of Eskisehir Osmangazi University and who communicated with the unit between March 11 and June 20, 2020, during the COVID-19 pandemic	Parkinson Patinets and Dystonia Patients followed by the HCP	Outpatient care	Tele-medicine-like consultancy system that included a hospital intercom, an e-mail address, and a GSM number with the WhatsApp® application installed, and was kept open for communication during the pandemic period.	Movement Disorders Unit of the Neurology Clinic of Eskisehir Osmangazi University	Telephone call; WhatsApp; e-mail	Tele-medicine application was of great benefit in times of crisis. The most common reason for patients to communicate was the worsening of the current condition and stiffness in one out of every three patients. The problems of four of the five patients were resolved without hospital visits. Only one-fifth of our patients were given an appointment since a face-to-face meeting was necessary. Our te…
Development of SARAhome, a New Video-Based Tool for the Assessment of Ataxia at Home	Grobe-Einsler Marcus	Movement Disorders	2021	36	5	1243-1246	Y	N	Germany	Developing a video-based instrument, SARAhome, for measuring ataxia severity easily and independently at home.	After instruction by an experienced rater, patients performed SARAhome without further assistance in front of a tablet camera. SARAhome was performed in the hospital during the validation study and at home during the pilot study	Study participants of the prospective validation study and the pilot study were consecutively recruited from ongoing ataxia studies of the German Center for Neurodegenerative Diseases	Outpatient	Diagnosis of Ataxia at home	German Center for Neurodegenerative Diseases	video-based calls	The pilot study in a small group of ataxia patients demonstrated that SARAhome can be safely and reliably performed by patients independently at home.
Neuro-telehealth for fragile patients in a tertiary referral neurological institute during the COVID-19 pandemic in Milan, Lombardy	Pareyson D,	Neurological Sciences	2021	42		2637-2644	Y	N	Italy	Define and implement a procedure for Telemedicine outpatient clinics which approved by hospital directions. It included prescription, booking, consenting, privacy and data protection, secure connection with patients electronic report preparation and delivery, reporting, and accountability of the services.	Online questionnaires to assess the level of satisfaction with Telemedicine for children and parents/carers,	Pediatric patients (27 patients with language or/and learning disorders and 26 patients with developmental motor disorders	Outpatient	Televisits (follow-up neurological visits for adults and children, neurosurgical visits, genetic counselling services), 55 neuropsychological tests for adults, and 1494 other health services for children (clinical multidisciplinary and multidimensional assessment, psychological consultation or support, learning, language and speech rehabilitation, neurofunctional Telemonitoring, and parent coachi…	Units of Neurology, Child Neurology, and also of Neurosurgery	Televisit, the physician (or other health professional) used an individual Teams teleconference connection for each patient, employed the webcam and audio instruments of the computer to see and speakwith the patient, whowas connected from home (or from the general practitioner office) and was helped by relatives or caregivers if needed.	more than 1600 patients by organizing Neurotelehealth in a few weeks, lessening the impact of the pandemic on fragile patients with chronic neurological disorders; this strategy is now stably embedded in our care pathways. In Italy, Telehealth is at present recognized and priced and is becoming a stable pillar of the health system.
Telehealth and COVID-19: Empowering Standards of Management for Patients Affected by Phenylketonuria and Hyperphenylalaninemia	Rovelli V.,	Healthcare	2021	9		1047	Y	N	Italy	To evaluate how telehealth use may have impacted disease follow-ups in PKU patients	Type of used consultation, satisfaction percentages, as well as possible other outcomes, were investigated upon submission of a self-made questionnaire coherently realized for our patients via “Google Forms survey®” online service.	Seven hundred and fifty-five patients affected by PKU/HPA	Outpatient care	(1) “Metabolist consult”: consultation with only the metabolic physician; (2) “Metabolist + dietitian consult”: consultation with both metabolist physician and the dietitian; (3) “dietitian consult”: consultation with the dietitian only; and (4) “adult dietitian”: consultation with a dietitian specialized in dealing with adult patients with PKU.	Metabolic Clinic, Clinical Department of Pediatrics, San Paolo Hospital Milan	Video consultations	The results demonstrated that telehealth seemed to be a useful tool to improve the adherence to treatment and that it could guarantee continuous assistance and care beyond the surrounding epidemiological status. Patients expressed great satisfaction with the offered services and requested that they were implemented in standards of care on a long-term basis. Our results suggested the implementatio…
An accelerated shift in the use of remote systems in epilepsy due to the COVID-19 pandemic	Kuchenbuch M	Epilepsy & Behavior	2020	112		107376	Y	N	France	The assessment of the impact of the COVID-19 pandemic on the acute use of remote systems in clinics, education, and scientific meetings in the field of epilepsy and to explore the users' satisfaction and the perspectives of future use.	Cross-sectional, electronic survey of epileptologists, neurologists, and pediatric neurologists mainly involved in the epilepsy field.	adult and child neurologists specialized in epilepsy care through the European reference network for rare and complex epilepsies (EpiCARE), International League Against Epilepsy (ILAE), International Child Neurology Association (ICNA), the French League against Epilepsy (LFCE), and the French Society of Child Neurology (SFNP).	oupatient	remote clinics; online teaching into the medical schools; remote meetings	Expert clinical centers		a) pandemic has increased the shift from classical to remote communication; the COVID-19 pandemic seemed to have accelerated the shift towards the implementation of remote clinics and had enabled France and Italy to fill the gap with a strong development of remote patient management tools. This allowed a maintained link between practitioners and patients, professors and students, and between grou…
COVID-19 Pandemic and Patients with Rare Inherited Metabolic Disorders and Rare Autoinflammatory Diseases—Organizational Challenges from the Point of View of Healthcare Providers	Tobór-´Swi˛etek, E.	J. Clin. Med.	2021	10			Y	N	Poland	The assessment about how functioning and reoorganization of outpatient clinics and hospitals which provide care to patients with rare metabolic diseases during one year of the COVID-19 pandemic in Poland and how the pandemic impacted rare metabolic disease patients.	Retrospective observational study coordinated from 02 March to 30 May 2021		Outpatient clinics (ambulatory visits; treatment administration)	Implementation of remote visits as an alternative for regular ambulatory visits (face-to-face).	All healthcare providers that coordinate the treatment of IMD and AD patients in Poland.		Despite in Poland most hospital managed to maintain the regularity of visits during the COVID-19 pandemic, wider implementation of remote visits and switch to oral therapy or home infusions would be a good solution to improve patients’ health status.
Management of Patients with Cerebellar Ataxia During the COVID-19 Pandemic: Current Concerns and Future Implications	Manto	The Cerebellum	2020	19		562-568	Y	N	European Study	The papaer provides some guidance on how we may approach this uncertain time and consider preparing for the new realities that will be faced in CA patient care once this acute crisis has passed.	COVID-19 Cerebellum Task Force international experience of experts	Expert centres form different European and International countries	Virtual video-assisted platforms performing neurology tele-visit (overall mental state, selected eye movements, speech, examination of hyperkinetic movement disorders, ataxia, dexterity, gait). Home-based therapy based on online video tutorials for physical therapy, balance therapy and speech therapy. Behavioral therapists, psychologists, and psychiatrist virtual visits.	Virtual video-assisted platforms performing neurology tele-visit (overall mental state, selected eye movements, speech, examination of hyperkinetic movement disorders, ataxia, dexterity, gait). Home-based therapy based on online video tutorials for physical therapy, balance therapy and speech therapy. Behavioral therapists, psychologists, and psychiatrist virtual visits.	Expert centres form different European and International countries	Virtual video-assisted platforms	Telemedicine has emerged as a principle means of caregiver-patient contact.
Abbrevations:
DBS: dried blood spot
rCTDs: rare connective tissue diseases
GPs: General Pratictioners
DMD: Duchenne muscular dystrophy
SARA: Scale for the Assessment and Rating of Ataxia

## Sheet: Data collection sheet
TITLE	AUTHOR	JOURNAL	DATE	VOLUME	ISSUE	PAGES	PEER-REVIEWED	GREY LITERATURE	COUNTRY	AIMS OF THE STUDY	METHODOLOGY	STUDY PARTICIPANTS	TYPE OF CARE SETTINGs	TYPE OF HEATLHCARE SERVICE PROVIDED	HCP INVOLVED	ICT USED	KEY FINDINS AND RECOMMENDATIONS
The Impact of Telemedicine for Monitoring and Treatment of Phenylketonuria Patients on Metabolic Outcome During Coronavirus Disease-19 Outbreak	Zubarioglu T.	Telemedicine and e-Health	2022	28	2	258-265	Y	N	Turkey	Evaluate the impact of telemedicine for monitoring and treatment of PKU patients on metabolic outcome during coronavirus disease-19 (COVID-19) outbreak.	Retrospective study	PKU patients	Outpatients	Telemonitoring; collectin of DBS samples; delivery of bolood Phe analysis results online	Pediatric Nutrition and metabolic department	Phone calls; online meetings via WhatsApp, Facetime, Skypre, Zoom	Telemedicine platforms can be effective to overcome the challenging circumstances in management of monitoring and treatment of PKU patients during pandemics. In addition, it can facilitate adaptation process and compliance of patients and families to treatment and follow-up in PKU after the pandemic.
Phenylketonuria Patients’ and Their Caregivers’ Perception of the Pandemic Lockdown: The Results of a National Online Survey	Walkowiak D	Children	2022	9	131		Y	N	Poland	Analysis of potential differences in the self-reported compliance and characteristics of contacts with a doctor/dietitian before and during the pandemic lockdown and the perception of access to special food and opinions on remote contacts of parents of PKU children and adults & PKU patients older than 16 years	National Online questionnaires	PKU patients;	Outpatinets	Remote monitoring; remote visits	-		Caregivers of children with PKU reported better therapy compliance, more frequent contacts with specialists during the analysed six-week pandemic period and more satisfaction with remote visits than adult patients.
Contactless: a new personalised telehealth model in chronic pediatric diseases and disability during the COVID-19 era	Mercuri E.	Italian Journal of Pediatrics	2021	47	1	29	Y	N	Italy	Implementation of a comprehensive operational tool including a plurality of services delivered remotely, structured according to a complexity gradient, aimed to cover diagnostic procedures and monitor disease progression in chronic pediatric patients	Mapping a panel of available Evidence-Based solutions and address individual needs in full respect of the concept of personalized medicine.	Patients associations of chronic pediatric patients and with disabilities; Healthcare professionals	Outpatient	Teleconsultations with multidisciplinary specialists; home-based videotutorials; specific devices for monitoring;	Rare disease unit, pediatric neurology, neuromuscuola and spina bifida units	video-calls; teleconsultations; specific devices for telemonitoring; video library for training. Tele-intervention	The multimodal, multidisciplinary ‘Contactless’ model allowed the inclusion of all Units of our Pediatric Department and families with children with disability or complex chronic conditions. The strengths of this project rely on its replicability outside of pediatrics and in the limited resources needed to practically impact patients, caregivers and professionals involved in the process of care. …
Impact of SARS‐CoV ‐2 (COVID‐19) pandemic on patients with lysosomal storage disorders and restoration of services: experience from a specialist centre	Ramaswami, Uma	Internal Medicine Journal	2021	51	10	1580-1593	Y	N	United Kingdom	To evaluate the impact of the Covid-19 pandemic on patients and staff at the RFL LSDU, a highly specialised national service for diagnosis and management of adults with LSD. Description of the organisational and specialist service responses and lessons learnt to ensure patient safety and staff well-being.	Development of new clinical pathways to manage patients safely during the pandemic	Healthcare professionals in staff of the Unit patecipating to the study	Outpatient care	comprehensive multidisciplinary life-long care for the diagnosis, management and follow up of patients and families.	Lysosomal Disorders Unit (designated centres for the diagnosis and management of lysosomal storage disorders - LSD) storage disorders (LSD)	remote consultations, either through telephone or video consultations using NHS Attend Anywhere platform, a secure web-based platform for patients that was installed across NHS organisations in March 2020	The proposed hybrid model with face-to-face clinics, virtual nurse and doctor-led clinics and increasing engagement with local services will continue for the foreseeable future, whilst the NHS sets to restore its routine and non-urgent care post-pandemic.
Patient Communication and Consultation Experience with Telemedicine in Patients with Movement Dısorders in COVID-19 Pandemic: Its Usability, Benefits and Problems	Nazlı Durmaz Çelik	Turk J Neurol	2021	27	1	2014-09-01	Y	N	Turkey	Sharing the tele-medicine experience of a Movement disorder Unit with patients with movement disorders.	Retrospective study; 71 patients who were followed up by the Movement Disorders Unit of the Neurology Clinic of Eskisehir Osmangazi University and who communicated with the unit between March 11 and June 20, 2020, during the COVID-19 pandemic	Parkinson Patinets and Dystonia Patients followed by the HCP	Outpatient care	Tele-medicine-like consultancy system that included a hospital intercom, an e-mail address, and a GSM number with the WhatsApp® application installed, and was kept open for communication during the pandemic period.	Movement Disorders Unit of the Neurology Clinic of Eskisehir Osmangazi University	Telephone call; WhatsApp; e-mail	Tele-medicine application was of great benefit in times of crisis. The most common reason for patients to communicate was the worsening of the current condition and stiffness in one out of every three patients. The problems of four of the five patients were resolved without hospital visits. Only one-fifth of our patients were given an appointment since a face-to-face meeting was necessary. Our te…
Development of SARAhome, a New Video-Based Tool for the Assessment of Ataxia at Home	Grobe-Einsler Marcus	Movement Disorders	2021	36	5	1243-1246	Y	N	Germany	Developing a video-based instrument, SARAhome, for measuring ataxia severity easily and independently at home.	After instruction by an experienced rater, patients performed SARAhome without further assistance in front of a tablet camera. SARAhome was performed in the hospital during the validation study and at home during the pilot study	Study participants of the prospective validation study and the pilot study were consecutively recruited from ongoing ataxia studies of the German Center for Neurodegenerative Diseases	Outpatient	Diagnosis of Ataxia at home	German Center for Neurodegenerative Diseases	video-based calls	The pilot study in a small group of ataxia patients demonstrated that SARAhome can be safely and reliably performed by patients independently at home.
Neuro-telehealth for fragile patients in a tertiary referral neurological institute during the COVID-19 pandemic in Milan, Lombardy	Pareyson D,	Neurological Sciences	2021	42		2637-2644	Y	N	Italy	Define and implement a procedure for Telemedicine outpatient clinics which approved by hospital directions. It included prescription, booking, consenting, privacy and data protection, secure connection with patients electronic report preparation and delivery, reporting, and accountability of the services.	Online questionnaires to assess the level of satisfaction with Telemedicine for children and parents/carers,	Pediatric patients (27 patients with language or/and learning disorders and 26 patients with developmental motor disorders	Outpatient	Televisits (follow-up neurological visits for adults and children, neurosurgical visits, genetic counselling services), 55 neuropsychological tests for adults, and 1494 other health services for children (clinical multidisciplinary and multidimensional assessment, psychological consultation or support, learning, language and speech rehabilitation, neurofunctional Telemonitoring, and parent coachi…	Units of Neurology, Child Neurology, and also of Neurosurgery	Televisit, the physician (or other health professional) used an individual Teams teleconference connection for each patient, employed the webcam and audio instruments of the computer to see and speakwith the patient, whowas connected from home (or from the general practitioner office) and was helped by relatives or caregivers if needed.	more than 1600 patients by organizing Neurotelehealth in a few weeks, lessening the impact of the pandemic on fragile patients with chronic neurological disorders; this strategy is now stably embedded in our care pathways. In Italy, Telehealth is at present recognized and priced and is becoming a stable pillar of the health system.
Telehealth and COVID-19: Empowering Standards of Management for Patients Affected by Phenylketonuria and Hyperphenylalaninemia	Rovelli V.,	Healthcare	2021	9		1047	Y	N	Italy	To evaluate how telehealth use may have impacted disease follow-ups in PKU patients	Type of used consultation, satisfaction percentages, as well as possible other outcomes, were investigated upon submission of a self-made questionnaire coherently realized for our patients via “Google Forms survey®” online service.	Seven hundred and fifty-five patients affected by PKU/HPA	Outpatient care	(1) “Metabolist consult”: consultation with only the metabolic physician; (2) “Metabolist + dietitian consult”: consultation with both metabolist physician and the dietitian; (3) “dietitian consult”: consultation with the dietitian only; and (4) “adult dietitian”: consultation with a dietitian specialized in dealing with adult patients with PKU.	Metabolic Clinic, Clinical Department of Pediatrics, San Paolo Hospital Milan	Video consultations	The results demonstrated that telehealth seemed to be a useful tool to improve the adherence to treatment and that it could guarantee continuous assistance and care beyond the surrounding epidemiological status. Patients expressed great satisfaction with the offered services and requested that they were implemented in standards of care on a long-term basis. Our results suggested the implementatio…
COVID-19 Pandemic and Patients with Rare Inherited Metabolic Disorders and Rare Autoinflammatory Diseases—Organizational Challenges from the Point of View of Healthcare Providers	Tobór-´Swi˛etek, E.	J. Clin. Med.	2021	10			Y	N	Poland	The assessment about how functioning and reoorganization of outpatient clinics and hospitals which provide care to patients with rare metabolic diseases during one year of the COVID-19 pandemic in Poland and how the pandemic impacted rare metabolic disease patients.	Retrospective observational study coordinated from 02 March to 30 May 2021		Outpatient clinics (ambulatory visits; treatment administration)	Implementation of remote visits as an alternative for regular ambulatory visits (face-to-face).	All healthcare providers that coordinate the treatment of IMD and AD patients in Poland.		Despite in Poland most hospital managed to maintain the regularity of visits during the COVID-19 pandemic, wider implementation of remote visits and switch to oral therapy or home infusions would be a good solution to improve patients’ health status.
Management of Patients with Cerebellar Ataxia During the COVID-19 Pandemic: Current Concerns and Future Implications	Manto	The Cerebellum	2020	19		562-568	Y	N	European Study	The papaer provides some guidance on how we may approach this uncertain time and consider preparing for the new realities that will be faced in CA patient care once this acute crisis has passed.	COVID-19 Cerebellum Task Force international experience of experts	Expert centres form different European and International countries	Virtual video-assisted platforms performing neurology tele-visit (overall mental state, selected eye movements, speech, examination of hyperkinetic movement disorders, ataxia, dexterity, gait). Home-based therapy based on online video tutorials for physical therapy, balance therapy and speech therapy. Behavioral therapists, psychologists, and psychiatrist virtual visits.	Virtual video-assisted platforms performing neurology tele-visit (overall mental state, selected eye movements, speech, examination of hyperkinetic movement disorders, ataxia, dexterity, gait). Home-based therapy based on online video tutorials for physical therapy, balance therapy and speech therapy. Behavioral therapists, psychologists, and psychiatrist virtual visits.	Expert centres form different European and International countries	Virtual video-assisted platforms	Telemedicine has emerged as a principle means of caregiver-patient contact.
Abbrevations:
DBS: dried blood spot
rCTDs: rare connective tissue diseases
GPs: General Pratictioners
DMD: Duchenne muscular dystrophy
SARA: Scale for the Assessment and Rating of Ataxia
